# Supplementary material for: Chloroquine Mediated Modulation of Anopheles gambiae Gene Expression
Source: PLoS One. 2008 Jul 2;3(7):e2587. doi: 10.1371/journal.pone.0002587 (PMC2432468; doi:10.1371/journal.pone.0002587)
Supplement: Table S2 — Detailed annotations of differentially regulated Chl 50 genes. (0.07 MB XLS) [file pone.0002587.s002.xls]

## Sheet: table S2
Table S2. Detailed annotations of differentially regulated Chl 50 genes. Nonsequenced (NS) ESTclones showing differential regulation are also included.
EnsEMBL ID	Family Description	Gene	ratio Chl50	Category	ClusterID	EST ID	AccNumber	GO_Function	GO_Process	GO_Compartment	Chromosome
ENSANGG00000024926	BACULOVIRAL IAP REPEAT CONTAINING INHIBITOR OF APOPTOSIS	IAP	-1.6325	Apoptosis	TCLAG005775	NAP1-P60-C-09	AL930347	GO:0003824 catalytic activity,GO:0005488 binding	GO:0007582 physiological processes,GO:0016265 death,GO:0008152 metabolism	GO:0005623 cell	2L -
ENSANGG00000016869	SPHINGOMYELIN PHOSPHODIESTERASE PRECURSOR	.	-1.58153	Apoptosis	TCLAG043243	NAP1-P124-A-04,NAP1-P91-G-03	BX467419,AL932090	GO:0003824 catalytic activity	GO:0007582 physiological processes,GO:0008152 metabolism	GO:0005623 cell	3R +
ENSANGG00000016968	PRECURSOR	peptidase, chymotrypsin	-1.57578	Digestion	TCLAG005666	NAP1-P55-B-09	NS	GO:0003824 catalytic activity	GO:0007582 physiological processes,GO:0008152 metabolism		2L -
ENSANGG00000006725	MALTASE PRECURSOR	Maltase-like protein Agm2	-1.5006	Digestion	TCLAG036354	NAP1-P02-A-05	AL692681	GO:0003824 catalytic activity	GO:0007582 physiological processes,GO:0008152 metabolism		3L +
ENSANGG00000017996	CHITINASE	O44079	-1.7583	EM	TCLAG004477	NAP1-P66-C-07	AL697589	GO:0003824 catalytic activity,GO:0005488 binding	GO:0007582 physiological processes,GO:0008152 metabolism	GO:0005576 extracellular	2L -
ENSANGG00000019293	CUTICLE 6 BCNCP14 10		-1.5872	EM	TCLAG011432			GO:0005198 structural molecule activity			2L +
ENSANGG00000011459	PEPTIDOGLYCAN RECOGNITION PRECURSOR	PGRPLB	-1.62324	Immunity	TCLAG019577			GO:0003824 catalytic activity	GO:0007582 physiological processes,GO:0008152 metabolism		2R +
ENSANGG00000009869	LEUCINE RICH REPEAT SHOC 2 RAS BINDING SUR 8	.	-1.5731	Immunity	TCLAG038131	NAP1-P114-A-01	AL934484				3R -
ENSANGG00000010933	SERINE PROTEASE SNAKE PRECURSOR	CLIPC2	-1.55178	Immunity	TCLAG018194	NAP1-P21-E-08	AL694579	GO:0003824 catalytic activity	GO:0007582 physiological processes,GO:0008152 metabolism,GO:0007275 development		2R -
ENSANGG00000015439	C-TYPE LECTIN	CTLMA4; CTLMA5	1.51897	Immunity	TCLAG011975	NAP1-P24-F-08	AL694890	GO:0004871 signal transducer activity,GO:0005488 binding	GO:0006810 transport,GO:0007582 physiological processes,GO:0008151 cell growth and/or maintenance	GO:0005623 cell	2L +
ENSANGG00000008128	APOLIPOPROTEIN D PRECURSOR	.	1.7579	Immunity	BBB	NAP1-P90-B-05	AL932044	GO:0005215 transporter activity,GO:0005488 binding	GO:0006810 transport,GO:0007582 physiological processes,GO:0008151 cell growth and/or maintenance		2R +
ENSANGG00000019836	ANGIOTENSIN CONVERTING ENZYME PRECURSOR	.	1.80714	Immunity	TCLAG046632	NAP1-P04-B-10	AL692902	GO:0003824 catalytic activity,GO:0005488 binding	GO:0007582 physiological processes,GO:0008152 metabolism	GO:0005623 cell	3R +
ENSANGG00000010796	3 KETOACYL COA THIOLASE PEROXISOMAL PRECURSOR	.	-1.8127	Metabolism	TCLAG011294	NAP1-P49-G-04	AL697069	GO:0003824 catalytic activity	GO:0007582 physiological processes,GO:0008152 metabolism	GO:0005623 cell	2L +
ENSANGG00000006645	ORNITHINE DECARBOXYLASE	.	-1.58946	Metabolism	TCLAG035591	NAP1-P96-G-01	AL932481	GO:0003824 catalytic activity	GO:0007582 physiological processes,GO:0008152 metabolism		3L +
ENSANGG00000001295	UBIQUITIN CARBOXYL TERMINAL HYDROLASE 16	.	1.58153	Metabolism	TCLAG068876	NAH-P02-D-07	AL692255	GO:0003824 catalytic activity	GO:0007582 physiological processes,GO:0008152 metabolism		X +
ENSANGG00000011890	PYRUVATE DEHYDROGENASE KINASE	.	1.73566	Metabolism	TCLAG042087	NAP1-P97-D-12	NS	GO:0003824 catalytic activity,GO:0005488 binding	GO:0007154 cell communication	GO:0005623 cell	3R -
ENSANGG00000018830	ADENOSYLHOMOCYSTEINASE	.	-1.7918	Oxidative stress	TCLAG069348			GO:0003824 catalytic activity	GO:0007582 physiological processes,GO:0008152 metabolism		X +
ENSANGG00000018555	THIOREDOXIN 1	Trx1	-1.66511	Oxidative stress	TCLAG045874	NAP1-P117-D-04,NAP1-P63-D-03,NAP1-P123-B-06	AL934763,AL930590,BX467337	GO:0005215 transporter activity	GO:0007582 physiological processes,GO:0008152 metabolism	GO:0005623 cell	3R +
ENSANGG00000013675	SUPEROXIDE DISMUTASE [CU ZN]	SOD3	-1.63658	Oxidative stress	TCLAG026842	NAP1-P122-B-07	BX467242	GO:0003824 catalytic activity,GO:0005488 binding	GO:0007582 physiological processes,GO:0008152 metabolism		3L -
ENSANGG00000001732	NADH UBIQUINONE OXIDOREDUCTASE B8 SUBUNIT	.	-1.59689	Oxidative stress	TCLAG055584	NAP1-P94-C-07	AL932365	GO:0003824 catalytic activity,GO:0005215 transporter activity		GO:0005623 cell	UNKN -
ENSANGG00000019493	CYTOCHROME C OXIDASE POLYPEPTIDE VA MITOCHONDRIAL PRECURSOR	.	-1.55656	Oxidative stress	TCLAG028881	NAH-P05-D-07	AL692540	GO:0003824 catalytic activity,GO:0005215 transporter activity	GO:0007582 physiological processes,GO:0008152 metabolism	GO:0005623 cell	3L -
ENSANGG00000011473	PHOSPHOLIPID HYDROPEROXIDE GLUTATHIONE PEROXIDASE GPX 4	.	-1.54439	Oxidative stress	TCLAG024974	NAP1-P63-D-07	AL930594	GO:0003824 catalytic activity	GO:0006950 response to stress,GO:0007582 physiological processes,GO:0008152 metabolism		2R +
ENSANGG00000009948	DEHYDROGENASE		-1.54141	Oxidative stress	TCLAG063680	NAP1-P14-C-08	AL693874	GO:0003824 catalytic activity	GO:0007582 physiological processes,GO:0008152 metabolism	GO:0005623 cell	X -
ENSANGG00000007941	CYTOCHROME P450	CYP329A1	-1.53756	Oxidative stress	TCLAG012847	4A3A-ABC-H-01	AJ282848	GO:0003824 catalytic activity	GO:0007582 physiological processes,GO:0008152 metabolism	GO:0005623 cell	2R +
ENSANGG00000013573	NADH UBIQUINONE OXIDOREDUCTASE SGDH SUBUNIT MITOCHONDRIAL PRECURSOR	.	-1.53616	Oxidative stress	TCLAG005781	NAP1-P19-H-02	NS	GO:0003824 catalytic activity,GO:0005215 transporter activity		GO:0005623 cell	2L -
ENSANGG00000020954	CYTOCHROME P450		-1.52693	Oxidative stress	TCLAG036258			GO:0003824 catalytic activity	GO:0007582 physiological processes,GO:0008152 metabolism	GO:0005623 cell	3L +
ENSANGG00000007821	CYTOCHROME C OXIDASE POLYPEPTIDE VIA MITOCHONDRIAL PRECURSOR	.	-1.52416	Oxidative stress	TCLAG065534	NAP1-P38-E-07	AL696161	GO:0003824 catalytic activity,GO:0005215 transporter activity	GO:0007582 physiological processes,GO:0008152 metabolism	GO:0005623 cell	X -
ENSANGG00000023588	CYTOCHROME P450	CYP6AG1	1.51535	Oxidative stress	TCLAG023097	NAP1-P47-H-05	AL696888	GO:0003824 catalytic activity	GO:0007582 physiological processes,GO:0008152 metabolism	GO:0005623 cell	2R +
ENSANGG00000017291	ALDO KETO REDUCTASE FAMILY 1 MEMBER	.	1.53424	Oxidative stress	BBB	NAP1-P150-A-06	BX469509	GO:0003824 catalytic activity			3L +
ENSANGG00000010856	39S RIBOSOMAL L13 MITOCHONDRIAL L13MT	.	-1.82366	Protein synthetic machinery	TCLAG046977	NAP1-P138-G-12	BX468732	GO:0005198 structural molecule activity	GO:0007582 physiological processes,GO:0008152 metabolism	GO:0005623 cell	3R +
ENSANGG00000015883	ELONGATION FACTOR 1 ALPHA	.	-1.77014	Protein synthetic machinery	TCLAG011974	NAP1-P151-G-07	BX469675	GO:0003676 nucleic acid binding,GO:0005488 binding	GO:0007582 physiological processes,GO:0008152 metabolism	GO:0005623 cell	2L +
ENSANGG00000018324	60S RIBOSOMAL L6 TAX RESPONSIVE ENHANCER ELEMENT BINDING 107	.	-1.72053	Protein synthetic machinery	TCLAG020571	4A3B-AAU-G-05	AJ285563	GO:0005198 structural molecule activity	GO:0007582 physiological processes,GO:0008152 metabolism	GO:0005623 cell	2R +
ENSANGG00000010054	40S RIBOSOMAL S19	RS3A_ANOGA	-1.66076	Protein synthetic machinery	TCLAG033476	4A3A-ABA-A-08	AJ282617	GO:0005198 structural molecule activity	GO:0007582 physiological processes,GO:0008152 metabolism	GO:0005623 cell	3L +
ENSANGG00000015069	60S RIBOSOMAL L35		-1.64835	Protein synthetic machinery	TCLAG019833	NAP1-P95-C-10	NS	GO:0005198 structural molecule activity	GO:0007582 physiological processes,GO:0008152 metabolism	GO:0005623 cell	2R +
ENSANGG00000008119	26S PROTEASOME NON ATPASE REGULATORY SUBUNIT 8	.	-1.57865	Protein synthetic machinery	TCLAG014624	NAP1-P115-B-10	NS		GO:0007582 physiological processes,GO:0008152 metabolism	GO:0005623 cell	2R -
ENSANGG00000006446	26S PROTEASOME NON ATPASE REGULATORY SUBUNIT 13	.	-1.56632	Protein synthetic machinery	TCLAG013070	NAP1-P117-B-07	AL934746			GO:0005623 cell	2R -
ENSANGG00000016725	60S RIBOSOMAL L12		-1.55585	Protein synthetic machinery	TCLAG041568	NAP1-P82-B-08	AL931561	GO:0003676 nucleic acid binding,GO:0005488 binding,GO:0005198 structural molecule activity	GO:0007582 physiological processes,GO:0008152 metabolism	GO:0005623 cell	3R -
ENSANGG00000016354	EUKARYOTIC PEPTIDE CHAIN RELEASE FACTOR SUBUNIT 1	.	-1.54316	Protein synthetic machinery	TCLAG054491	4A3B-AAB-G-01,4A3A-AAL-B-06	AJ284738,AJ281814	GO:0003676 nucleic acid binding,GO:0005488 binding	GO:0007582 physiological processes,GO:0008152 metabolism	GO:0005623 cell	UNKN -
ENSANGG00000019936	60S ACIDIC RIBOSOMAL P2	.	-1.52035	Protein synthetic machinery	TCLAG015340	NAP1-P83-F-01	AL931669	GO:0005198 structural molecule activity	GO:0007582 physiological processes,GO:0008152 metabolism	GO:0005623 cell	2R -
ENSANGG00000013736	PROBABLE RIBOSOME BIOGENESIS	.	-1.49958	Protein synthetic machinery	TCLAG014971	4A3A-ABC-C-05	AJ282797				2R -
ENSANGG00000008494	40S RIBOSOMAL S3A		1.51518	Protein synthetic machinery	TCLAG016409	4A3A-AAM-H-01	AJ281948	GO:0005198 structural molecule activity	GO:0007582 physiological processes,GO:0008152 metabolism	GO:0005623 cell	2R -
ENSANGG00000009932	ADENOSINE KINASE	.	-1.77578	Signal transduction	TCLAG041698	NAP1-P99-D-02	NS	GO:0005488 binding,GO:0003824 catalytic activity	GO:0007582 physiological processes,GO:0008152 metabolism		3R -
	CELL DIVISION KINASE	.	-1.71956	Signal transduction	TCLAG028588	4A3A-AAP-C-06	AJ282135		GO:0007582 physiological processes,GO:0008152 metabolism		UNKN -
ENSANGG00000012065	CELLULAR RETINALDEHYDE BINDING CRALBP	.	-1.58279	Signal transduction	TCLAG045418	NAP1-P124-D-06	BX467457	GO:0005215 transporter activity,GO:0005488 binding	GO:0006810 transport,GO:0007582 physiological processes,GO:0008151 cell growth and/or maintenance	GO:0005623 cell	3R +
ENSANGG00000018432	MYOTUBULARIN		-1.49703	Signal transduction	TCLAG040025	NAP1-P90-G-07	AL932020	GO:0003824 catalytic activity	GO:0007582 physiological processes,GO:0008152 metabolism		3R -
ENSANGG00000008239	KINASE	.	1.61478	Signal transduction	TCLAG012194	NAP1-P31-A-11	AL695480				2L +
ENSANGG00000023550	CYCLIN T1	.	1.61882	Signal transduction	TCLAG004963	4A3B-AAC-F-12	AJ284820		GO:0007582 physiological processes,GO:0008152 metabolism,GO:0007049 cell cycle,GO:0008151 cell growth and/or maintenance	GO:0005623 cell	2L -
ENSANGG00000002696	LINGERER		1.64554	Signal transduction	TCLAG000998	NAP1-P150-A-02	BX469505				2L -
ENSANGG00000002350	CALCIUM/CALMODULIN DEPENDENT KINASE TYPE II CHAIN	.	1.67308	Signal transduction	TCLAG021784	NAP1-P96-B-09	AL932519	GO:0003824 catalytic activity,GO:0005488 binding	GO:0007582 physiological processes,GO:0008152 metabolism	GO:0005941 unlocalized	2R +
ENSANGG00000014380	CELLULAR RETINALDEHYDE BINDING CRALBP	.	1.6978	Signal transduction	TCLAG022082	NAP1-P18-D-08	AL694277	GO:0005554 molecular_function unknown			2R +
ENSANGG00000020291	CELLULAR RETINALDEHYDE BINDING CRALBP	.	2.27264	Signal transduction	TCLAG039617			GO:0005215 transporter activity,GO:0005488 binding	GO:0006810 transport,GO:0007582 physiological processes,GO:0008151 cell growth and/or maintenance	GO:0005623 cell	3R -
ENSANGG00000018166	PRE SPLICING FACTOR 18 HOMOLOG	.	-1.50487	Transcription regulation	TCLAG021250	NAP1-P53-E-01	AL929907	GO:0003676 nucleic acid binding,GO:0005488 binding	GO:0007582 physiological processes,GO:0008152 metabolism	GO:0005623 cell	2R +
ENSANGG00000016741	HIRA INTERACTING 5		1.50043	Transcription regulation	TCLAG064616	NAP1-P70-F-01	AL930947				X -
ENSANGG00000020729	VACUOLAR ATP SYNTHASE 16 KDA PROTEOLIPID SUBUNIT	.	-1.89445	Transporters	TCLAG032767	NAP1-P124-H-06	BX467505	GO:0005215 transporter activity,GO:0003824 catalytic activity	GO:0007582 physiological processes,GO:0008152 metabolism,GO:0006810 transport,GO:0008151 cell growth and/or maintenance	GO:0005623 cell	3L +
ENSANGG00000014297	TRANSPORT SEC61 ALPHA SUBUNIT	sec61	-1.86581	Transporters	TCLAG039233	NAP1-P82-E-05	AJ419878	GO:0005215 transporter activity	GO:0006810 transport,GO:0007582 physiological processes,GO:0008151 cell growth and/or maintenance,GO:0008152 metabolism	GO:0005623 cell	3R -
ENSANGG00000017267	SOLUTE CARRIER FAMILY 2 FACILITATED GLUCOSE TRANSPORTER MEMBER	.	-1.61019	Transporters	TCLAG023398	NAP1-P156-G-05	BX466526	GO:0005215 transporter activity	GO:0006810 transport,GO:0007582 physiological processes,GO:0008151 cell growth and/or maintenance	GO:0005623 cell	2R +
ENSANGG00000014104	SULFATE TRANSPORTER		-1.59054	Transporters	TCLAG031243			GO:0005215 transporter activity	GO:0006810 transport,GO:0007582 physiological processes,GO:0008151 cell growth and/or maintenance	GO:0005623 cell	3L -
ENSANGG00000010225	SODIUM/POTASSIUM/CALCIUM EXCHANGER RETINAL	.	-1.58405	Transporters	TCLAG028448	NAP1-P23-B-07	NS	GO:0005215 transporter activity	GO:0006810 transport,GO:0007582 physiological processes,GO:0008151 cell growth and/or maintenance	GO:0005623 cell	3L -
ENSANGG00000010760	SODIUM DEPENDENT PHOSPHATE TRANSPORTER 1	.	1.50761	Transporters	TCLAG018000	NAP1-P24-D-02	NS	GO:0005215 transporter activity	GO:0006810 transport,GO:0007582 physiological processes,GO:0008151 cell growth and/or maintenance	GO:0005623 cell	2R -
ENSANGG00000008301	ATP BINDING CASSETTE SUB FAMILY F MEMBER 2	.	1.53739	Transporters	TCLAG014782	NAP1-P149-A-04	BX469412	GO:0005488 binding,GO:0003824 catalytic activity	GO:0006810 transport,GO:0007582 physiological processes,GO:0008151 cell growth and/or maintenance	GO:0005623 cell	2R -
ENSANGG00000014141	VACUOLAR ATP SYNTHASE CATALYTIC SUBUNIT A UBIQUITOUS	.	1.62361	Transporters	TCLAG015572	NAP1-P102-D-01	AL933094	GO:0005488 binding,GO:0005215 transporter activity,GO:0003824 catalytic activity	GO:0007582 physiological processes,GO:0008152 metabolism,GO:0006810 transport,GO:0008151 cell growth and/or maintenance	GO:0005623 cell	2R -
ENSANGG00000012859	NUCLEOLYSIN TIA 1 RNA BINDING TIA 1	.	-2.0869		TCLAG014256	4A3A-AAL-G-12	AJ280169	GO:0003676 nucleic acid binding,GO:0005488 binding	GO:0007582 physiological processes,GO:0016265 death		2R -
ENSANGG00000009757	UNKNOWN	.	-2.05909		TCLAG012846	NAP1-P44-G-06	NS	GO:0005198 structural molecule activity			2R -
ENSANGG00000012333	CAD [INCLUDES: GLUTAMINE DEPENDENT CARBAMOYL PHOSPHATE SYNTHASE	.	-2.04602		TCLAG063725	4A3A-P1H2	AJ282936	GO:0003824 catalytic activity,GO:0005488 binding	GO:0007582 physiological processes,GO:0008152 metabolism	GO:0005623 cell,GO:0005941 unlocalized	X -
ENSANGG00000008954	CTD SMALL PHOSPHATASE CTDSP SMALL C TERMINAL DOMAIN PHOSPHATASE 3	.	-1.98214		TCLAG007703	NAP1-P13-A-06	AL693737			GO:0005623 cell	2L +
ENSANGG00000013372	AMBIGUOUS	.	-1.97831		TCLAG040958	4A3A-AAM-A-07	AJ280185	GO:0003824 catalytic activity	GO:0007582 physiological processes,GO:0008152 metabolism		3R -
ENSANGG00000018935	THREONYL TRNA SYNTHETASE CYTOPLASMIC	.	-1.96509		TCLAG044380	NAP1-P75-E-04	AL931311	GO:0003824 catalytic activity,GO:0005488 binding	GO:0007582 physiological processes,GO:0008152 metabolism		3R +
ENSANGG00000009946	ALLANTOINASE MITOCHONDRIAL PRECURSOR	.	-1.94774		TCLAG063601	NAP1-P26-H-07	AL695020	GO:0003824 catalytic activity		GO:0005623 cell	X -
ENSANGG00000017659	UDP GLUCURONOSYLTRANSFERASE 1 PRECURSOR MICROSOMAL	.	-1.94309		TCLAG011237	NAP1-P22-G-07	AL694604	GO:0003824 catalytic activity	GO:0007582 physiological processes,GO:0008152 metabolism	GO:0005623 cell	2L +
ENSANGG00000015049	AMBIGUOUS	.	-1.90438		TCLAG013784	NAP1-P115-D-12	AL934602	GO:0003676 nucleic acid binding,GO:0005488 binding		GO:0005623 cell	2R -
ENSANGG00000007975	AMBIGUOUS	.	-1.84115		TCLAG023506	NAP1-P83-G-08	AL931609	GO:0003824 catalytic activity	GO:0007582 physiological processes,GO:0008152 metabolism	GO:0005623 cell	2R +
ENSANGG00000015803	AMBIGUOUS	.	-1.81332		TCLAG009158	4A3A-P6F2	AJ283142	GO:0003676 nucleic acid binding,GO:0005488 binding,GO:0030528 transcription regulator activity	GO:0007582 physiological processes,GO:0008152 metabolism,GO:0007275 development	GO:0005623 cell	2L +
ENSANGG00000020490	GLYCINE CLEAVAGE SYSTEM H PROTEIN MITOCHONDRIAL PRECURSOR	.	-1.7967		TCLAG010894	4A3B-AAB-A-07	AJ284672		GO:0007582 physiological processes,GO:0008152 metabolism	GO:0005623 cell	2L +
ENSANGG00000018082	AMBIGUOUS	.	-1.7855		TCLAG027131	NAP1-P13-C-12	AL693783	GO:0005488 binding	GO:0007582 physiological processes,GO:0008152 metabolism,GO:0007275 development	GO:0005623 cell	3L -
ENSANGG00000015133	GALACTOSE 1 PHOSPHATE URIDYLYLTRANSFERASE	.	-1.77659		TCLAG025458	NAP1-P16-E-05	AL694089	GO:0003824 catalytic activity	GO:0007582 physiological processes,GO:0008152 metabolism		2R +
ENSANGG00000015224	G12 PRECURSOR ANG12	G12_ANOGA	-1.72962		TCLAG010257	NAP1-P157-D-06,NAP1-P142-A-10,NAP1-P73-G-10	BX466585,NAP1-P142-A-10-5,AL931126				2L +
ENSANGG00000013908	AMBIGUOUS	.	-1.71468		TCLAG059498	NAP1-P146-E-12	NS	GO:0003774 motor activity,GO:0005198 structural molecule activity		GO:0005623 cell	UNKN +
ENSANGG00000006995	PEPTIDYL GLYCINE ALPHA AMIDATING MONOOXYGENASE PRECURSOR	.	-1.71331		TCLAG012208	NAP1-P95-E-04	AL932463	GO:0003824 catalytic activity,GO:0005488 binding	GO:0007582 physiological processes,GO:0008152 metabolism	GO:0005623 cell	2L +
ENSANGG00000015993	AMBIGUOUS	.	-1.70981		BBB	NAP1-P86-A-07	AL931831		GO:0006950 response to stress,GO:0007582 physiological processes	GO:0005623 cell,GO:0030312 external encapsulating structure	2R -
ENSANGG00000012037	CREG1 PRECURSOR CELLULAR REPRESSOR OF E1A STIMULATED GENES 1	.	-1.68933		TCLAG015926	NAP1-P111-B-01	AL932838				2R -
ENSANGG00000016682	ACYL COA BINDING ACBP DIAZEPAM BINDING INHIBITOR	.	-1.67175		TCLAG012021	4A3B-AAD-H-11	AJ284931	GO:0005488 binding	GO:0006810 transport,GO:0007582 physiological processes,GO:0008151 cell growth and/or maintenance		2L +
ENSANGG00000010738	LYSOSOMAL ALPHA MANNOSIDASE PRECURSOR	.	-1.67156		TCLAG043493			GO:0003824 catalytic activity	GO:0007582 physiological processes,GO:0008152 metabolism	GO:0005623 cell	3R +
ENSANGG00000015114	BRCA1 ASSOCIATED	.	-1.66284		TCLAG020949	NAP1-P155-F-08	BX466423	GO:0003824 catalytic activity,GO:0005488 binding	GO:0007582 physiological processes,GO:0008152 metabolism	GO:0005623 cell	2R +
ENSANGG00000016619	UNKNOWN	.	-1.66057		TCLAG064856	NAP1-P91-G-07	NS	GO:0005215 transporter activity	GO:0006810 transport,GO:0007582 physiological processes,GO:0008151 cell growth and/or maintenance		X -
ENSANGG00000008460	AMBIGUOUS	.	-1.62972		TCLAG012123	4A3B-AAX-E-10	AJ285821	GO:0005215 transporter activity	GO:0006810 transport,GO:0007582 physiological processes,GO:0008151 cell growth and/or maintenance		2L +
ENSANGG00000009583	UNKNOWN	.	-1.61038		TCLAG012443	NAP1-P121-H-06,NAP1-P109-H-05	BX467217,AL933596	GO:0005488 binding			2R -
ENSANGG00000007851	UNKNOWN	.	-1.6007		TCLAG040229	NAP1-P110-C-07	AL933694				3R -
ENSANGG00000007604	AMBIGUOUS	.	-1.59743		TCLAG042525	NAP1-P85-D-03	AL931791	GO:0005488 binding	GO:0007154 cell communication,GO:0006810 transport,GO:0007582 physiological processes,GO:0008151 cell growth and/or maintenance		3R +
ENSANGG00000014439	UNKNOWN	.	-1.58351		TCLAG015021	NAP1-P141-E-10	BX466237	GO:0005488 binding	GO:0007582 physiological processes,GO:0008152 metabolism	GO:0005623 cell	2R -
ENSANGG00000021880	AMBIGUOUS	.	-1.57955		TCLAG010089			GO:0005215 transporter activity	GO:0006810 transport,GO:0007582 physiological processes,GO:0008151 cell growth and/or maintenance		2L +
ENSANGG00000003595	ROLLING STONE	.	-1.5731		TCLAG045870				GO:0007275 development	GO:0005623 cell	3R +
ENSANGG00000014986	UNKNOWN	.	-1.56143		TCLAG012669	NAP1-P24-B-01,NAP1-P129-B-02	NS,BX467907	GO:0005488 binding,GO:0005215 transporter activity,GO:0003824 catalytic activity	GO:0007582 physiological processes,GO:0008152 metabolism,GO:0006810 transport,GO:0008151 cell growth and/or maintenance	GO:0005623 cell	2R -
ENSANGG00000010676	AMBIGUOUS	.	-1.55983		TCLAG007321	NAP1-P91-G-08,NAP1-P05-D-10	AL932094,AL693024	GO:0005488 binding,GO:0003824 catalytic activity	GO:0006810 transport,GO:0007582 physiological processes,GO:0008151 cell growth and/or maintenance	GO:0005623 cell	2L +
ENSANGG00000001262	PRECURSOR	.	-1.55886		TCLAG053841	NAP1-P130-A-11	BX468000				UNKN -
ENSANGG00000016810	AMBIGUOUS	.	-1.55656		TCLAG037428	NAP1-P114-D-12	NS	GO:0005215 transporter activity	GO:0006810 transport,GO:0007582 physiological processes,GO:0008151 cell growth and/or maintenance		3R -
ENSANGG00000012831	AMBIGUOUS	.	-1.55567		TCLAG023959	NAP1-P84-E-01	AL931727				2R +
ENSANGG00000015121	ALPHA CRYSTALLIN CHAIN	.	-1.54738		TCLAG002903	NAP1-P105-C-10	NS		GO:0007582 physiological processes,GO:0008152 metabolism,GO:0006950 response to stress,GO:0007275 development		2L -
ENSANGG00000008303	AMBIGUOUS	.	-1.53128		TCLAG021901	NAP1-P122-F-12	BX467295	GO:0003824 catalytic activity,GO:0005488 binding	GO:0007582 physiological processes,GO:0008152 metabolism	GO:0005623 cell	2R +
ENSANGG00000013305	AMBIGUOUS	.	-1.53024		TCLAG031109	4A3A-AAK-C-03	AJ281735				2R -
ENSANGG00000014839	UNKNOWN	.	-1.52971		TCLAG068407	NAP1-P98-D-08	NS			GO:0005623 cell	X +
ENSANGG00000010067		.	-1.52191		TCLAG028756	NAP1-P160-F-01	BX466888				3L -
ENSANGG00000016357	AMBIGUOUS	.	-1.51983		TCLAG024048	NAP1-P97-C-01	NS	GO:0003676 nucleic acid binding,GO:0005488 binding,GO:0030528 transcription regulator activity,GO:0003824 catalytic activity	GO:0007582 physiological processes,GO:0008152 metabolism	GO:0005623 cell	2R +
ENSANGG00000011280	UNKNOWN	.	-1.51535		TCLAG031525	NAP1-P147-F-04	BX469281	GO:0005488 binding	GO:0007154 cell communication,GO:0007582 physiological processes		3L +
ENSANGG00000018522	AMBIGUOUS	.	-1.50864		TCLAG010584			GO:0003676 nucleic acid binding,GO:0005488 binding,GO:0030528 transcription regulator activity	GO:0007049 cell cycle,GO:0007582 physiological processes,GO:0008151 cell growth and/or maintenance,GO:0008152 metabolism	GO:0005623 cell,GO:0005576 extracellular	2L +
ENSANGG00000017913		.	-1.50864		TCLAG024658	NAP1-P94-C-01	AL932360		GO:0006810 transport,GO:0007582 physiological processes,GO:0008151 cell growth and/or maintenance	GO:0005623 cell	2R +
ENSANGG00000011561	UNKNOWN	.	-1.50796		TCLAG036141	NAP1-P96-C-11	AL932530	GO:0003824 catalytic activity,GO:0005215 transporter activity	GO:0007582 physiological processes,GO:0008152 metabolism	GO:0005623 cell	3L +
ENSANGG00000019159	UNKNOWN	.	-1.5059		TCLAG005002	NAP1-P134-C-04	BX468399			GO:0005623 cell	2L -
ENSANGG00000019184	DELETED IN AZOOSPERMIA DAZ	.	-1.50539		TCLAG008932	NAP1-P98-D-07	AL932706	GO:0003676 nucleic acid binding,GO:0005488 binding	GO:0007582 physiological processes,GO:0008152 metabolism,GO:0007275 development	GO:0005623 cell	2L +
ENSANGG00000013449	AMBIGUOUS	.	-1.50368		TCLAG017282	NAP1-P141-E-01	BX466228				2R -
ENSANGG00000009273	UNKNOWN	.	-1.49924		TCLAG036879	NAP1-P20-G-01	AL694404	GO:0003676 nucleic acid binding,GO:0005488 binding,GO:0003824 catalytic activity	GO:0007049 cell cycle,GO:0007582 physiological processes,GO:0008151 cell growth and/or maintenance,GO:0008152 metabolism	GO:0005623 cell	3R -
ENSANGG00000019939	UNKNOWN	.	-1.49839		TCLAG010960	NAP1-P107-A-11	AL933431	GO:0003824 catalytic activity,GO:0005488 binding	GO:0007582 physiological processes,GO:0008152 metabolism,GO:0006950 response to stress		2L +
ENSANGG00000000480	REVERSION INDUCING CYSTEINE RICH WITH KAZAL MOTIFS PRECURSOR	.	-1.49515		TCLAG027560	NAP1-P90-F-11	AL932086	GO:0030234 enzyme regulator activity	GO:0007049 cell cycle,GO:0007582 physiological processes,GO:0008151 cell growth and/or maintenance	GO:0005623 cell	3L -
ENSANGG00000010913	AMBIGUOUS	.	1.49703		TCLAG011287	NAP1-P104-H-01	AL933208		GO:0007582 physiological processes,GO:0008152 metabolism	GO:0005623 cell	2L +
ENSANGG00000018620	AMBIGUOUS	.	1.52815		TCLAG045855	4A3A-ABB-B-05	AJ282706		GO:0007582 physiological processes,GO:0008152 metabolism	GO:0005623 cell	3R +
ENSANGG00000015964	AMBIGUOUS	.	1.53232		TCLAG013523	NAP1-P136-H-09	NS	GO:0003676 nucleic acid binding,GO:0005488 binding,GO:0003824 catalytic activity,GO:0005215 transporter activity	GO:0007582 physiological processes,GO:0008152 metabolism,GO:0006810 transport,GO:0008151 cell growth and/or maintenance	GO:0005623 cell	2R -
ENSANGG00000009370	CULLIN	.	1.53337		TCLAG042655	NAP1-P36-F-11	AL696012		GO:0007049 cell cycle,GO:0007582 physiological processes,GO:0008151 cell growth and/or maintenance		3R +
ENSANGG00000008170	UNKNOWN	.	1.53372		TCLAG008046	NAP1-P154-A-06	BX466363	GO:0003676 nucleic acid binding,GO:0005488 binding	GO:0007582 physiological processes,GO:0008152 metabolism,GO:0007275 development	GO:0005623 cell	2L +
ENSANGG00000013613	AMBIGUOUS	.	1.53564		TCLAG066277	NAH-P03-G-09	AL692294	GO:0030528 transcription regulator activity	GO:0007582 physiological processes,GO:0008152 metabolism		X -
ENSANGG00000008544		.	1.54053		TCLAG039849	4A3B-AAW-A-01	AJ285675				3R -
ENSANGG00000008636	CLATHRIN COAT ASSEMBLY	.	1.54106		TCLAG011693	4A3A-ABC-H-05	AJ282851	GO:0005488 binding	GO:0006810 transport,GO:0007582 physiological processes,GO:0008151 cell growth and/or maintenance	GO:0005623 cell	2L +
ENSANGG00000015468	MITOCHONDRIAL UNCOUPLING UCP	.	1.54369		TCLAG030294	NAP1-P67-H-02	AL930645	GO:0005215 transporter activity,GO:0005488 binding	GO:0006810 transport,GO:0007582 physiological processes,GO:0008151 cell growth and/or maintenance	GO:0005623 cell	3L -
ENSANGG00000003743	VACUOLAR SORTING 25	.	1.55602		TCLAG034884	NAP1-P76-F-05	NS	GO:0003824 catalytic activity,GO:0005488 binding	GO:0007582 physiological processes,GO:0008152 metabolism		3L +
ENSANGG00000010216	AMBIGUOUS	.	1.57328		TCLAG001098	NAP1-P117-E-04	AL934774			GO:0005623 cell	2L -
ENSANGG00000015493	AMBIGUOUS	.	1.61753		TCLAG027392	NAH-P03-E-10	NS	GO:0005488 binding	GO:0006810 transport,GO:0007582 physiological processes,GO:0008151 cell growth and/or maintenance	GO:0005623 cell	3L -
ENSANGG00000019606	NG DIMETHYLARGININE DIMETHYLAMINOHYDROLASE 1	.	1.64722		TCLAG013064	NAP1-P134-H-02	BX468457	GO:0003824 catalytic activity			2R -
ENSANGG00000013173	ACETYL COA CARBOXYLASE	.	1.87858		TCLAG008211	NAP1-P118-A-02	AL934800	GO:0003824 catalytic activity,GO:0005488 binding	GO:0007582 physiological processes,GO:0008152 metabolism	GO:0005623 cell	2L +
