# Supplementary material for: Chloroquine Mediated Modulation of Anopheles gambiae Gene Expression
Source: PLoS One. 2008 Jul 2;3(7):e2587. doi: 10.1371/journal.pone.0002587 (PMC2432468; doi:10.1371/journal.pone.0002587)
Supplement: Table S3 — Detailed annotations of differentially regulated Chl 50Pb genes. (0.09 MB XLS) [file pone.0002587.s003.xls]

## Sheet: table S3
Table S3. Detailed annotations of differentially regulated Chl 50Pb genes. Nonsequenced (NS) ESTclones showing differential regulation are also included.
EnsEMBL ID	Family Description	Gene	ratio Chl50Pb	Category	ClusterID	EST ID	AccNumber	GO_Function	GO_Process	GO_Compartment	Chromosome
ENSANGG00000011396	ARP2/3 COMPLEX 41 KDA SUBUNIT	.	-2.38239	Cytoskeleton	BBB	NAP1-P155-C-08	BX466388				3R +
ENSANGG00000015160	TUBULIN SPECIFIC CHAPERONE A TUBULIN FOLDING COFACTOR	TCP-1 cofactor	-1.93582	Cytoskeleton	TCLAG020950	NAP1-P23-C-02	AL694744		GO:0007582 physiological processes,GO:0008152 metabolism,GO:0008151 cell growth and/or maintenance	GO:0005623 cell	2R +
ENSANGG00000013908	ACTIN		-1.76394	Cytoskeleton	TCLAG059498	NAP1-P146-E-12,NAP1-P66-H-09,NAP1-P05-D-11,NAP1-P152-G-10,NAP1-P74-E-08,	NAP1-P146-E-12-5,AL697567,AL693025,BX469773,NAP1-P74-E-08-5	GO:0003774 motor activity,GO:0005198 structural molecule activity		GO:0005623 cell	UNKN +
ENSANGG00000011568	RHO GDP DISSOCIATION INHIBITOR	.	-1.64442	Cytoskeleton	TCLAG031086	NAP1-P149-H-08	BX469499	GO:0030234 enzyme regulator activity		GO:0005623 cell	3L -
ENSANGG00000024209	PHOSPHATIDYLETHANOLAMINE BINDING PEBP HCNPPP	.	-1.60137	Cytoskeleton	BBB	NAP1-P08-F-07	AL693333	GO:0005488 binding			2R -
ENSANGG00000021087	TUBULIN CHAIN	Tubulin b	-1.59237	Cytoskeleton	TCLAG032247	NAP1-P27-F-07,NAP1-P40-H-09	AL695163,AL696308,AL696309	GO:0003824 catalytic activity,GO:0005198 structural molecule activity,GO:0005488 binding	GO:0006810 transport,GO:0007582 physiological processes,GO:0008151 cell growth and/or maintenance	GO:0005623 cell	3L +
ENSANGG00000008564	T COMPLEX 1 SUBUNIT	chaperonin TCP-1	-1.52367	Cytoskeleton	TCLAG039850	4A3A-P7C12	AJ283181,AJ281588	GO:0005488 binding	GO:0007582 physiological processes,GO:0008152 metabolism		3R -
ENSANGG00000014294	COLLAGEN ALPHA CHAIN	Q8T5G4	1.49564	Cytoskeleton	TCLAG039279	4A3B-AAW-F-09	AJ285742,AJ284435	GO:0005198 structural molecule activity	GO:0006810 transport,GO:0007582 physiological processes,GO:0008151 cell growth and/or maintenance	GO:0005576 extracellular,GO:0005623 cell	3R -
ENSANGG00000006332	TROPOMYOSIN	.	1.55017	Cytoskeleton	TCLAG020425	NAP1-P132-H-04,NAP1-P151-C-12	BX468267,BX469634,BX469635	.	GO:0007275 development		2R +
ENSANGG00000010625	DNAJ		1.58184	Cytoskeleton	TCLAG007248	NAP1-P115-F-05,NAP1-P06-D-10	AL934618,AL693120		GO:0007582 physiological processes,GO:0008152 metabolism		2L +
ENSANGG00000015665	MYOSIN LIGHT CHAIN	Q8T5H8	2.28946	Cytoskeleton	TCLAG020060	NAH-P02-G-06	AL692188	GO:0005488 binding	GO:0007275 development	GO:0005623 cell	2R +
ENSANGG00000021140	INNEXIN		1.65866	Adhesion	TCLAG012865	NAP1-P81-G-03	NAP1-P81-G-03-5	.		GO:0005623 cell	2R -
ENSANGG00000016731	UNKNOWN	Integrin beta	2.51554	Adhesion	TCLAG064627	NAP1-P35-A-03	AL695841	GO:0004871 signal transducer activity,GO:0005488 binding	GO:0007154 cell communication	GO:0005623 cell	X -
ENSANGG00000024926	BACULOVIRAL IAP REPEAT CONTAINING INHIBITOR OF APOPTOSIS	IAP	-1.54094	Apoptosis	TCLAG005775	NAP1-P60-C-09	AL930347	GO:0003824 catalytic activity,GO:0005488 binding	GO:0007582 physiological processes,GO:0016265 death,GO:0008152 metabolism	GO:0005623 cell	2L -
ENSANGG00000016869	SPHINGOMYELIN PHOSPHODIESTERASE PRECURSOR	.	-1.53177	Apoptosis	TCLAG043243	NAP1-P124-A-04,NAP1-P91-G-03	BX467419,AL932090	GO:0003824 catalytic activity	GO:0007582 physiological processes,GO:0008152 metabolism	GO:0005623 cell	3R +
ENSANGG00000006560	CASPASE 3 PRECURSOR	CASPS3	-1.49861	Apoptosis	TCLAG035786	NAP1-P119-D-07	AL934916	GO:0003824 catalytic activity	GO:0007582 physiological processes,GO:0008152 metabolism,GO:0016265 death		3L +
ENSANGG00000010695	TRYPSIN PRECURSOR	.	-1.63897	Digestion	TCLAG005230	NAP1-P124-F-07	BX467482	GO:0003824 catalytic activity	GO:0007582 physiological processes,GO:0008152 metabolism		2L -
ENSANGG00000017677	AMBIGUOUS	Serine protease, trypsin family	-1.50859	Digestion	TCLAG030514	NAP1-P123-A-09	BX467328	GO:0003824 catalytic activity	GO:0007582 physiological processes,GO:0008152 metabolism	GO:0005623 cell	3L -
ENSANGG00000001031	AMINOPEPTIDASE	.	1.51762	Digestion	TCLAG001109	NAP1-P25-A-04	NAP1-P25-A-04-5	GO:0003824 catalytic activity,GO:0005488 binding	GO:0007582 physiological processes,GO:0008152 metabolism		2L -
ENSANGG00000023795	MALTASE PRECURSOR	Q17021	1.51862	Digestion	TCLAG036355	NAP1-P27-E-11	X87410	GO:0003824 catalytic activity	GO:0007582 physiological processes,GO:0008152 metabolism		3L +
ENSANGG00000013313	TRYPSIN PRECURSOR	.	1.92941	Digestion	TCLAG040943	NAP1-P150-A-12,NAP1-P36-A-05	BX469515,AL695935,AL695936	GO:0003824 catalytic activity	GO:0007582 physiological processes,GO:0008152 metabolism		3R -
ENSANGG00000020716	PERITROPHIN	.	2.28188	Digestion	TCLAG026785	NAP1-P76-H-12	AL931344				3L -
ENSANGG00000018296	CATHEPSIN B CYSTEINE PROTEINASE PRECURSOR	.	-1.72294	EM	TCLAG006156	NAP1-P71-B-09,NAP1-P130-A-05,NAP1-P17-E-07	AL930997,BX467994,AL694190,AL694191	GO:0005488 binding,GO:0003824 catalytic activity	GO:0007582 physiological processes,GO:0008152 metabolism,GO:0007154 cell communication	GO:0005576 extracellular	2L -
ENSANGG00000019293	CUTICLE 6 BCNCP14 10		1.53839	EM	TCLAG011432			GO:0005198 structural molecule activity			2L +
ENSANGG00000013344	SERPIN fragment SRPN10	spi21F	-1.83275	Immunity	TCLAG002324	NAP1-P139-C-01,NAP1-P114-D-05	BX468769,AL934518,AL934519	GO:0030234 enzyme regulator activity			2L -
ENSANGG00000011459	PEPTIDOGLYCAN RECOGNITION PRECURSOR	PGRPLB	-1.64624	Immunity	TCLAG019577		AAAB01008987	GO:0003824 catalytic activity	GO:0007582 physiological processes,GO:0008152 metabolism		2R +
ENSANGG00000010766	GAMBICIN	Q9XZN6	-1.63138	Immunity	TCLAG044876	4A3B-AAE-F-01	AJ237664	GO:0005488 binding	GO:0007154 cell communication	GO:0005576 extracellular	3R +
ENSANGG00000011993	UNKNOWN	Transferrin-like Q6VFA3	-1.60031	Immunity	TCLAG034787	NAP1-P94-G-09	NAP1-P94-G-09-5	GO:0005488 binding	GO:0006810 transport,GO:0007582 physiological processes,GO:0008151 cell growth and/or maintenance	GO:0005576 extracellular	3L +
ENSANGG00000002044	PROPHENOLOXIDASE	PPO3; PPO6;	-1.49663	Immunity	TCLAG001576	4A3A-AAP-H-01	AJ282177,AJ280473	GO:0003824 catalytic activity,GO:0005215 transporter activity	GO:0007275 development,GO:0007582 physiological processes,GO:0008152 metabolism,GO:0006810 transport,GO:0008151 cell growth and/or maintenance		2L -
ENSANGG00000018677	C-TYPE LECTIN	CTL4	-1.49485	Immunity	TCLAG002517	NAP1-P138-E-05	BX468701	GO:0004871 signal transducer activity,GO:0005488 binding	GO:0006810 transport,GO:0007582 physiological processes,GO:0008151 cell growth and/or maintenance	GO:0005623 cell	2L -
ENSANGG00000015301	SUPPRESSOR OF CYTOKINE SIGNALING	SOCS	1.54914	Immunity	TCLAG065690	NAP1-P28-G-12	AL695179		GO:0007275 development,GO:0007582 physiological processes,GO:0008151 cell growth and/or maintenance,GO:0007154 cell communication		X -
ENSANGG00000019730	LEUCINE RICH REPEATS AND IMMUNOGLOBULIN DOMAINS PRECURSOR	.	1.55223	Immunity	TCLAG042327	NAP1-P04-G-04	AL692861	GO:0005488 binding	GO:0007154 cell communication		3R +
ENSANGG00000017763	AMBIGUOUS	CLIPA2	1.56878	Immunity	TCLAG035574	NAP1-P148-B-08	BX469333	GO:0003824 catalytic activity	GO:0007582 physiological processes,GO:0008152 metabolism	GO:0005623 cell	3L +
ENSANGG00000015950	LYSOZYME C	.	1.82003	Immunity	TCLAG011952	NAP1-P119-G-09	AL934873	GO:0003824 catalytic activity	GO:0007582 physiological processes,GO:0008152 metabolism,GO:0016265 death	GO:0005576 extracellular	2L +
ENSANGG00000016043	PROTEASE INHIBITORS PRECURSOR	.	2.53732	Immunity	TCLAG034331	NAH-P03-B-04	AL692326	GO:0030234 enzyme regulator activity			3L +
ENSANGG00000019664	TRIACYLGLYCEROL LIPASE GASTRIC PRECURSOR	.	-2.22067	Metabolism	TCLAG013071	NAP1-P125-A-08	BX467519	GO:0003824 catalytic activity	GO:0007582 physiological processes,GO:0008152 metabolism		2R -
ENSANGG00000022924	ALKALINE PHOSPHATASE PRECURSOR	.	-1.8056	Metabolism	TCLAG029224	NAP1-P96-E-02	AL932545	GO:0005488 binding,GO:0003824 catalytic activity	GO:0007582 physiological processes,GO:0008152 metabolism	GO:0005623 cell	3L -
ENSANGG00000011118	OXYSTEROL BINDING RELATED 5	.	-1.77945	Metabolism	BBB	NAP1-P141-D-08,NAP1-P65-B-01	BX466223,AL697478		GO:0006810 transport,GO:0007582 physiological processes,GO:0008151 cell growth and/or maintenance,GO:0008152 metabolism		2R -
ENSANGG00000014206	FATTY ACID SYNTHASE	.	-1.75484	Metabolism	TCLAG045056	NAP1-P51-A-09	NAP1-P51-A-09-5	GO:0003824 catalytic activity,GO:0005488 binding	GO:0007582 physiological processes,GO:0008152 metabolism		3R +
ENSANGG00000013276	TREHALASE PRECURSOR		-1.64769	Metabolism	TCLAG030896	NAP1-P105-B-01	AL933282	GO:0003824 catalytic activity	GO:0007582 physiological processes,GO:0008152 metabolism		3L -
ENSANGG00000019219	UBIQUITIN CARBOXYL TERMINAL HYDROLASE ISOZYME L5	.	-1.60031	Metabolism	TCLAG002884	NAP1-P18-B-01,NAP1-P09-C-01	AL694247,NAP1-P09-C-01-5	GO:0003824 catalytic activity	GO:0007582 physiological processes,GO:0008152 metabolism	GO:0005623 cell	2L -
ENSANGG00000025162	OXYSTEROL BINDING RELATED	.	-1.56152	Metabolism	TCLAG002844	NAP1-P41-A-12	AL696395		GO:0006810 transport,GO:0007582 physiological processes,GO:0008151 cell growth and/or maintenance,GO:0008152 metabolism		2L -
ENSANGG00000019643	HDHPR QUINOID DIHYDROPTERIDINE REDUCTASE	.	-1.50359	Metabolism	TCLAG014536	NAP1-P43-B-12	AL696498	GO:0003824 catalytic activity	GO:0007582 physiological processes,GO:0008152 metabolism		2R -
ENSANGG00000016255	PHOSPHOENOLPYRUVATE CARBOXYKINASE [GTP]	.	1.52569	Metabolism	TCLAG023105	NAP1-P130-D-03	BX468028	GO:0003824 catalytic activity,GO:0005488 binding	GO:0007582 physiological processes,GO:0008152 metabolism		2R +
ENSANGG00000010076	ORNITHINE DECARBOXYLASE ANTIZYME		1.57295	Metabolism	TCLAG047559	NAH-P02-F-07	AL692280	GO:0030234 enzyme regulator activity	GO:0007275 development		3R +
ENSANGG00000007592	GLYCOGEN PHOSPHORYLASE FORM	.	1.8092	Metabolism	TCLAG036733	NAP1-P68-E-09	AL930778	GO:0003824 catalytic activity	GO:0007582 physiological processes,GO:0008152 metabolism		3R -
ENSANGG00000014854	PEROXIDASE PRECURSOR		-1.84678	Oxidative stress	TCLAG067148	NAP1-P129-D-02,NAP1-P142-G-07	BX467931,NAP1-P142-G-07-5	GO:0003824 catalytic activity			X +
ENSANGG00000015380	NADH UBIQUINONE OXIDOREDUCTASE 13 KDA B SUBUNIT	.	-1.82729	Oxidative stress	TCLAG003027	NAP1-P20-E-07	AL713824	GO:0003824 catalytic activity,GO:0005215 transporter activity	GO:0007582 physiological processes,GO:0008152 metabolism	GO:0005623 cell	2L -
ENSANGG00000009921	CYTOCHROME B5 RELATED	.	-1.70212	Oxidative stress	TCLAG041742	NAP1-P49-C-08	AL697126	GO:0003824 catalytic activity			3R -
ENSANGG00000019213	CYTOCHROME P450 2		-1.69873	Oxidative stress	TCLAG003085	NAP1-P98-G-07	AL932654	GO:0003824 catalytic activity	GO:0007582 physiological processes,GO:0008152 metabolism	GO:0005623 cell	2L -
ENSANGG00000001777	CYTOCHROME P450	.	-1.60989	Oxidative stress	TCLAG062787	NAP1-P139-G-01	BX468817	GO:0003824 catalytic activity	GO:0007582 physiological processes,GO:0008152 metabolism	GO:0005623 cell	UNKN +
ENSANGG00000018830	ADENOSYLHOMOCYSTEINASE	.	-1.56982	Oxidative stress	TCLAG069348			GO:0003824 catalytic activity	GO:0007582 physiological processes,GO:0008152 metabolism		X +
ENSANGG00000014067	SULFIDE:QUINONE OXIDOREDUCTASE MITOCHONDRIAL PRECURSOR EC 1	.	-1.49663	Oxidative stress	TCLAG022599	NAP1-P58-C-07	AL930189	GO:0003824 catalytic activity	GO:0007582 physiological processes,GO:0008152 metabolism	GO:0005623 cell	2R +
ENSANGG00000007829	NADH UBIQUINONE OXIDOREDUCTASE B16 6 SUBUNIT	.	1.54709	Oxidative stress	TCLAG040227	NAP1-P43-F-10	AL696543	GO:0003824 catalytic activity,GO:0005215 transporter activity	GO:0007582 physiological processes,GO:0016265 death	GO:0005623 cell	3R -
ENSANGG00000019348	ACYL COA DEHYDROGENASE CHAIN SPECIFIC MITOCHONDRIAL PRECURSOR	.	1.56982	Oxidative stress	TCLAG003112	NAH-P03-C-10	AL692345	GO:0003824 catalytic activity	GO:0007582 physiological processes,GO:0008152 metabolism	GO:0005623 cell	2L -
ENSANGG00000023782	CYTOCHROME P450 2	CYP304B1	1.59395	Oxidative stress	TCLAG015411	NAP1-P92-C-02,NAP1-P19-D-11	AL932204,AL694377,AL694378	GO:0003824 catalytic activity	GO:0007582 physiological processes,GO:0008152 metabolism	GO:0005623 cell	2R -
ENSANGG00000020954	CYTOCHROME P450		2.03049	Oxidative stress	TCLAG036258			GO:0003824 catalytic activity	GO:0007582 physiological processes,GO:0008152 metabolism	GO:0005623 cell	3L +
ENSANGG00000020954	CYTOCHROME P450 2		2.51721	Oxidative stress	BBB	NAP1-P126-A-08	BX467615	GO:0003824 catalytic activity	GO:0007582 physiological processes,GO:0008152 metabolism	GO:0005623 cell	3L +
ENSANGG00000005711	RIBOSOME BIOGENESIS BOP1 BLOCK OF PROLIFERATION 1	.	-3.18329	Protein synthetic machinery	TCLAG011685	NAP1-P50-H-12	AL697208	GO:0003824 catalytic activity,GO:0005215 transporter activity	GO:0007582 physiological processes,GO:0008152 metabolism,GO:0008151 cell growth and/or maintenance	GO:0005623 cell	2L +
ENSANGG00000009701	RIBONUCLEOSIDE DIPHOSPHATE REDUCTASE LARGE SUBUNIT	.	-2.5559	Protein synthetic machinery	TCLAG041859	NAP1-P155-C-01	BX466382,BX469812	GO:0003824 catalytic activity	GO:0007049 cell cycle,GO:0007582 physiological processes,GO:0008151 cell growth and/or maintenance,GO:0008152 metabolism	GO:0005941 unlocalized	3R -
ENSANGG00000014445	40S RIBOSOMAL S20	.	-2.08784	Protein synthetic machinery	TCLAG027325	4A3B-AAE-G-07	AJ285004,AJ283716	GO:0005198 structural molecule activity	GO:0007582 physiological processes,GO:0008152 metabolism	GO:0005623 cell	3L -
ENSANGG00000014877	EUKARYOTIC TRANSLATION INITIATION FACTOR 4B	.	-1.96297	Protein synthetic machinery	TCLAG068404	NAP1-P139-C-07	BX468775	GO:0003676 nucleic acid binding,GO:0005488 binding	GO:0007582 physiological processes,GO:0008152 metabolism		X +
ENSANGG00000004572	RIBOSOME PRODUCTION FACTOR 1	.	-1.75252	Protein synthetic machinery	TCLAG041337	NAP1-P152-C-01	BX469716				3R -
ENSANGG00000018400	SIGNAL RECOGNITION PARTICLE 54 KDA		-1.73057	Protein synthetic machinery	TCLAG018786	NAP1-P23-A-08	AL694717	GO:0005488 binding,GO:0003676 nucleic acid binding	GO:0006810 transport,GO:0007582 physiological processes,GO:0008151 cell growth and/or maintenance,GO:0008152 metabolism	GO:0005623 cell	2R -
ENSANGG00000011536	PEPTIDYL PROLYL CIS TRANS ISOMERASE NIMA INTERACTING 1	.	-1.64333	Protein synthetic machinery	TCLAG025188	NAP1-P39-H-08	AL696210	GO:0003824 catalytic activity	GO:0007582 physiological processes,GO:0008152 metabolism		2R +
ENSANGG00000010317	RIBOSOME RECYCLING FACTOR MITOCHONDRIAL PRECURSOR	.	-1.52165	Protein synthetic machinery	TCLAG011280	NAP1-P17-C-08	AL694167		GO:0007582 physiological processes,GO:0008152 metabolism		2L +
ENSANGG00000017200	39S RIBOSOMAL L28 MITOCHONDRIAL	.	1.58447	Protein synthetic machinery	TCLAG043094	NAP1-P29-G-03	AL695269	GO:0003824 catalytic activity,GO:0003676 nucleic acid binding,GO:0005488 binding,GO:0005198 structural molecule activity	GO:0007582 physiological processes,GO:0008152 metabolism	GO:0005623 cell	3R +
ENSANGG00000015883	ELONGATION FACTOR 1 ALPHA	.	1.5929	Protein synthetic machinery	TCLAG011974	NAH-P02-F-01	AL692274	GO:0003676 nucleic acid binding,GO:0005488 binding	GO:0007582 physiological processes,GO:0008152 metabolism	GO:0005623 cell	2L +
ENSANGG00000017176	METHIONINE AMINOPEPTIDASE 2	.	1.72713	Protein synthetic machinery	TCLAG043043	NAP1-P104-G-11	AL933197	GO:0003824 catalytic activity	GO:0007582 physiological processes,GO:0008152 metabolism		3R +
ENSANGG00000017933	GTP BINDING	.	-1.78063	Signal transduction	TCLAG024627	4A3A-P9A2	AJ283251,AJ281678	GO:0005488 binding	GO:0006810 transport,GO:0007582 physiological processes,GO:0008151 cell growth and/or maintenance,GO:0007154 cell communication	GO:0005623 cell	2R +
ENSANGG00000010083	SERINE/THREONINE PHOSPHATASE	.	-1.72256	Signal transduction	TCLAG041798	4A3B-AAA-A-12	AJ284591,AJ283296	GO:0003824 catalytic activity,GO:0005488 binding			3R -
ENSANGG00000019233	SERINE THREONINE KINASE RECEPTOR ASSOCIATED UNR INTERACTING	.	-1.55532	Signal transduction	TCLAG007840	NAP1-P134-H-06	BX468461				2L +
ENSANGG00000008183	CELLULAR RETINALDEHYDE BINDING CRALBP		1.50759	Signal transduction	TCLAG007050	NAP1-P146-D-03	BX469161	GO:0005215 transporter activity	GO:0006810 transport,GO:0007582 physiological processes,GO:0008151 cell growth and/or maintenance	GO:0005623 cell	2L +
ENSANGG00000020291	CELLULAR RETINALDEHYDE BINDING CRALBP	.	1.51963	Signal transduction	TCLAG039617			GO:0005215 transporter activity,GO:0005488 binding	GO:0006810 transport,GO:0007582 physiological processes,GO:0008151 cell growth and/or maintenance	GO:0005623 cell	3R -
ENSANGG00000019751	PROHIBITIN B CELL RECEPTOR ASSOCIATED	.	1.58342	Signal transduction	TCLAG040198	NAP1-P25-A-03	AL694909				3R -
ENSANGG00000018496	SODIUM/POTASSIUM TRANSPORTING ATPASE BETA CHAIN	.	1.69817	Signal transduction	TCLAG045883	NAP1-P73-F-09,NAP1-P151-A-12	NAP1-P73-F-09-5,BX469610	GO:0003824 catalytic activity,GO:0005215 transporter activity	GO:0006810 transport,GO:0007582 physiological processes,GO:0008151 cell growth and/or maintenance	GO:0005623 cell	3R +
ENSANGG00000007567	ADENYLATE CYCLASE TYPE	.	1.78655	Signal transduction	TCLAG031632	NAP1-P128-B-01	BX467811	GO:0005488 binding,GO:0003824 catalytic activity	GO:0007582 physiological processes,GO:0008152 metabolism,GO:0007154 cell communication	GO:0005623 cell	3L +
ENSANGG00000016011	NUCLEOSOME ASSEMBLY 1	.	-1.65536	Transcription regulation	TCLAG013501	NAP1-P58-C-02	NAP1-P58-C-02-5	GO:0003676 nucleic acid binding,GO:0005488 binding	GO:0007582 physiological processes,GO:0008151 cell growth and/or maintenance,GO:0008152 metabolism	GO:0005623 cell	2R -
ENSANGG00000000004	HISTONE H2A	P90675	-1.53788	Transcription regulation	BBB	NAP1-P132-H-01	BX468264	GO:0003676 nucleic acid binding,GO:0005488 binding	GO:0007582 physiological processes,GO:0008151 cell growth and/or maintenance,GO:0008152 metabolism	GO:0005623 cell	UNKN +
ENSANGG00000015711	NUCLEOTIDE BINDING	.	-1.51661	Transcription regulation	TCLAG028202	NAP1-P119-B-01	AL934896	GO:0005488 binding,GO:0005554 molecular_function unknown			3L -
ENSANGG00000015901	DNA DIRECTED RNA POLYMERASES III 12.5 KDA POLYPEPTIDE	.	1.5006	Transcription regulation	TCLAG005893	NAP1-P141-G-12	BX466263	GO:0003676 nucleic acid binding,GO:0005488 binding,GO:0030528 transcription regulator activity,GO:0003824 catalytic activity	GO:0007582 physiological processes,GO:0008152 metabolism	GO:0005623 cell	2L -
ENSANGG00000019617	HISTONE DEACETYLASE COMPLEX SUBUNIT	.	1.50359	Transcription regulation	TCLAG013074	NAH-P01-E-05	AL692164			GO:0005623 cell	2R -
ENSANGG00000017570	TRANSCRIPTION INITIATION FACTOR IIB	.	1.57713	Transcription regulation	TCLAG045803	4A3A-AAQ-C-03	AJ282210,AJ280507	GO:0030528 transcription regulator activity	GO:0007582 physiological processes,GO:0008152 metabolism	GO:0005623 cell	3R +
ENSANGG00000016971	CORNICHON	.	1.70551	Transcription regulation	TCLAG044491	4A3A-AAY-B-08	AJ282455,AJ280829		GO:0007154 cell communication,GO:0007275 development	GO:0005623 cell	3R +
ENSANGG00000007764	TRANSCRIPTION FACTOR V MAF	.	3.76982	Transcription regulation	TCLAG031729	4A3B-AAE-C-08	AJ284960,AJ283671	GO:0003676 nucleic acid binding,GO:0005488 binding	GO:0007582 physiological processes,GO:0008152 metabolism	GO:0005623 cell	3L +
ENSANGG00000020745	ATP BINDING CASSETTE SUB FAMILY G MEMBER 1	.	-2.03994	Transporters	TCLAG045608	NAP1-P06-H-07	AL693082	GO:0005488 binding,GO:0003824 catalytic activity	GO:0006810 transport,GO:0007582 physiological processes,GO:0008151 cell growth and/or maintenance	GO:0005623 cell	3R +
ENSANGG00000016914	SODIUM DEPENDENT TRANSPORTER	.	-1.88514	Transporters	TCLAG068296	NAP1-P41-B-01	AL696407	GO:0005215 transporter activity	GO:0006810 transport,GO:0007582 physiological processes,GO:0008151 cell growth and/or maintenance	GO:0005623 cell	X +
ENSANGG00000015686	SODIUM DEPENDENT TRANSPORTER	.	-1.72942	Transporters	TCLAG033297	4A3A-AAZ-D-01	AJ282560,AJ280931	GO:0005215 transporter activity	GO:0006810 transport,GO:0007582 physiological processes,GO:0008151 cell growth and/or maintenance	GO:0005623 cell	3L +
ENSANGG00000004000	SODIUM/HYDROGEN EXCHANGER SOLUTE CARRIER FAMILY 9 MEMBER	Q6Y8G3	-1.60243	Transporters	TCLAG044706	NAP1-P41-G-08	AL696382	GO:0005215 transporter activity	GO:0006810 transport,GO:0007582 physiological processes,GO:0008151 cell growth and/or maintenance	GO:0005623 cell	3R +
ENSANGG00000013134	PHOSPHATIDYLINOSITOL N ACETYLGLUCOSAMINYLTRANSFERASE SUBUNIT P	.	-1.54401	Transporters	TCLAG029227	4A3A-AAO-C-06	AJ282053,AJ280353	GO:0003824 catalytic activity		GO:0005623 cell	3L -
ENSANGG00000014104	SULFATE TRANSPORTER		1.51159	Transporters	TCLAG031243			GO:0005215 transporter activity	GO:0006810 transport,GO:0007582 physiological processes,GO:0008151 cell growth and/or maintenance	GO:0005623 cell	3L -
ENSANGG00000008028	VACUOLAR ATP SYNTHASE SUBUNIT D	.	1.52974	Transporters	TCLAG060732	4A3A-ABC-G-12	AJ282847,AJ281224	GO:0005215 transporter activity,GO:0003824 catalytic activity	GO:0007582 physiological processes,GO:0008152 metabolism,GO:0006810 transport,GO:0008151 cell growth and/or maintenance	GO:0005623 cell	UNKN +
ENSANGG00000000991	TRANSMEMBRANE 9 SUPERFAMILY MEMBER PRECURSOR	.	1.55945	Transporters	TCLAG001157	NAP1-P63-E-11	AL930608	GO:0005215 transporter activity	GO:0006810 transport,GO:0007582 physiological processes,GO:0008151 cell growth and/or maintenance	GO:0005623 cell	2L -
ENSANGG00000009787	P MELANOCYTE SPECIFIC TRANSPORTER PINK EYED DILUTION	.	1.60882	Transporters	TCLAG045292	NAP1-P76-H-02	AL931340	GO:0005215 transporter activity	GO:0006810 transport,GO:0007582 physiological processes,GO:0008151 cell growth and/or maintenance	GO:0005623 cell	3R +
ENSANGG00000003042	SOLUTE CARRIER FAMILY 2 FACILITATED GLUCOSE TRANSPORTER MEMBER	.	1.65426	Transporters	TCLAG008359	NAP1-P102-A-01	AL933062	GO:0005215 transporter activity	GO:0006810 transport,GO:0007582 physiological processes,GO:0008151 cell growth and/or maintenance	GO:0005623 cell	2L +
ENSANGG00000010074	SYNAPTIC VESICLE 2 SV2	.	1.78063	Transporters	TCLAG033378	NAP1-P139-B-05	BX468761	GO:0005215 transporter activity	GO:0006810 transport,GO:0007582 physiological processes,GO:0008151 cell growth and/or maintenance	GO:0005623 cell,GO:0005576 extracellular	3L +
ENSANGG00000020462	NICALIN PRECURSOR NICASTRIN	.	-3.8686		TCLAG017399	NAP1-P49-G-07	AL697072	GO:0003824 catalytic activity	GO:0007582 physiological processes,GO:0008152 metabolism	GO:0005623 cell	2R -
ENSANGG00000019183	UNKNOWN	.	-3.08765		TCLAG002859	NAP1-P13-H-01	AL693745		GO:0006950 response to stress,GO:0007582 physiological processes	GO:0005623 cell,GO:0030312 external encapsulating structure	2L -
ENSANGG00000010182	AMBIGUOUS	.	-2.97114		TCLAG018309	NAP1-P75-G-08	AL931261	GO:0003676 nucleic acid binding,GO:0005488 binding			2R -
ENSANGG00000012322	AMBIGUOUS	.	-2.71489		TCLAG014346	NAP1-P146-F-01	BX469183	GO:0003824 catalytic activity			2R -
ENSANGG00000015615	GRIP AND COILED COIL DOMAIN CONTAINING 1 GOLGI COILED COIL 1	.	-2.43996		TCLAG051068	NAP1-P113-G-07	AL933807			GO:0005623 cell	UNKN -
ENSANGG00000010673	UNKNOWN	.	-2.35881		TCLAG005181	NAP1-P146-C-01	BX469147	GO:0005488 binding	GO:0007154 cell communication,GO:0007582 physiological processes		2L -
ENSANGG00000014933	HETEROGENEOUS NUCLEAR RIBONUCLEOPROTEIN	.	-2.30622		TCLAG065171	NAP1-P109-H-01	AL933592	GO:0004871 signal transducer activity,GO:0005488 binding	GO:0007582 physiological processes	GO:0005623 cell	X -
ENSANGG00000018513	SEPTIN	.	-2.06033		TCLAG014690	4A3B-AAC-C-01	AJ284780,AJ283485	GO:0005488 binding	GO:0007049 cell cycle,GO:0007582 physiological processes,GO:0008151 cell growth and/or maintenance		2R -
ENSANGG00000003595	ROLLING STONE	.	-2.01173		BBB	NAP1-P68-H-01	AL930726		GO:0007275 development	GO:0005623 cell	3R +
ENSANGG00000004859	CGMP DEPENDENT KINASE 1 ISOZYME	.	-1.99512		TCLAG038397	NAP1-P83-A-09,NAP1-P134-C-07	AL931617,BX468402	GO:0003824 catalytic activity,GO:0005488 binding,GO:0030234 enzyme regulator activity	GO:0007582 physiological processes,GO:0008152 metabolism	GO:0005941 unlocalized	3R -
ENSANGG00000013822	UNKNOWN	.	-1.97472		TCLAG032340	NAP1-P51-G-07	AL929704	GO:0003824 catalytic activity	GO:0007582 physiological processes,GO:0008152 metabolism,GO:0007275 development		3L +
ENSANGG00000008562	MITOGEN ACTIVATED KINASE 7 INTERACTING 1 TAK1 BINDING 1	.	-1.95776		TCLAG015212	NAP1-P137-A-01	BX468556	GO:0003824 catalytic activity			2R -
ENSANGG00000023778	AMBIGUOUS	.	-1.91031		TCLAG023109	NAP1-P116-C-02	AL934668	GO:0003676 nucleic acid binding,GO:0005488 binding		GO:0005623 cell	2R +
ENSANGG00000021906	UNKNOWN	.	-1.8566		TCLAG029627	NAP1-P154-B-07	BX466376	GO:0003676 nucleic acid binding,GO:0005488 binding,GO:0003824 catalytic activity	GO:0007582 physiological processes,GO:0008152 metabolism	GO:0005576 extracellular,GO:0005623 cell	3L -
ENSANGG00000014809	EC_3.4.24.-	.	-1.84067		TCLAG068520	4A3A-AAM-E-10	AJ281922,AJ280226	GO:0005488 binding,GO:0003824 catalytic activity	GO:0007582 physiological processes,GO:0008152 metabolism	GO:0005623 cell	X +
ENSANGG00000015283	AMBIGUOUS	.	-1.82971		TCLAG004088	NAP1-P150-G-01	BX469575	GO:0005198 structural molecule activity,GO:0005488 binding	GO:0007154 cell communication	GO:0005576 extracellular	2L -
ENSANGG00000018952	AMBIGUOUS	.	-1.82124		TCLAG005504	NAP1-P22-D-07	AL694666	GO:0003676 nucleic acid binding,GO:0005488 binding	GO:0007582 physiological processes,GO:0008152 metabolism	GO:0005623 cell	2L -
ENSANGG00000008378	AMBIGUOUS	.	-1.8128		TCLAG015228	NAP1-P41-E-02	AL696437				2R -
ENSANGG00000013858	METHYLTRANSFERASE HUSSY 03 - WILLIAMS BEUREN SYNDROME CHROMOSOME REGION 22	.	-1.8116		TCLAG056047	NAP1-P106-A-01	AL933339,AL933340	GO:0003824 catalytic activity		GO:0005623 cell	UNKN +
ENSANGG00000018657	AMBIGUOUS	.	-1.79129		TCLAG014685	NAP1-P30-B-12	AL695410	GO:0005488 binding	GO:0007154 cell communication	GO:0005623 cell	2R -
ENSANGG00000012474	AMBIGUOUS	.	-1.76067		TCLAG034254	NAP1-P138-A-01	BX468651	GO:0003824 catalytic activity	GO:0007582 physiological processes,GO:0008152 metabolism	GO:0005623 cell	3L +
ENSANGG00000010245	UNKNOWN	.	-1.73402		TCLAG067603	NAP1-P48-F-11	AL697063	GO:0003676 nucleic acid binding,GO:0005488 binding,GO:0003824 catalytic activity,GO:0005215 transporter activity	GO:0007582 physiological processes,GO:0008152 metabolism,GO:0006810 transport,GO:0008151 cell growth and/or maintenance	GO:0005623 cell	X +
ENSANGG00000008582	UNKNOWN	.	-1.69199		TCLAG037937	NAP1-P58-D-01	AL930193				3R -
ENSANGG00000024988	UNKNOWN	.	-1.6808		TCLAG016860	NAP1-P141-E-07	BX466234	GO:0003824 catalytic activity	GO:0007582 physiological processes,GO:0008152 metabolism,GO:0006810 transport,GO:0008151 cell growth and/or maintenance		2R -
ENSANGG00000014322	DEOXYRIBOSE PHOSPHATE ALDOLASE	.	-1.67302		TCLAG045034	NAP1-P98-C-02	AL932690	GO:0003824 catalytic activity			3R +
ENSANGG00000012737	FERROCHELATASE MITOCHONDRIAL PRECURSOR	.	-1.67191		TCLAG016803	NAP1-P116-G-02	AL934627	GO:0003824 catalytic activity	GO:0007582 physiological processes,GO:0008152 metabolism,GO:0007275 development	GO:0005623 cell	2R -
ENSANGG00000017099	LA RELATED 1 LA RIBONUCLEOPROTEIN DOMAIN FAMILY MEMBER 1	.	-1.6708		TCLAG008563	NAP1-P100-F-08	AL932970			GO:0005623 cell	2L +
ENSANGG00000003389	ADP RIBOSYLATION FACTOR GTPASE ACTIVATING 1	.	-1.66086		TCLAG010722	4A3B-AAB-G-09	AJ284745,AJ283450	GO:0030234 enzyme regulator activity	GO:0006810 transport,GO:0007582 physiological processes,GO:0008151 cell growth and/or maintenance	GO:0005623 cell	2L +
ENSANGG00000016276	AMBIGUOUS	.	-1.65536		TCLAG015051	NAP1-P146-G-05	BX469199	GO:0030234 enzyme regulator activity			2R -
ENSANGG00000003595	ROLLING STONE	.	-1.65536		TCLAG045870				GO:0007275 development	GO:0005623 cell	3R +
ENSANGG00000010990	AMBIGUOUS	.	-1.64769		TCLAG003594	NAP1-P157-E-01	BX466592	GO:0003676 nucleic acid binding,GO:0005488 binding		GO:0005623 cell	2L -
	DVE	.	-1.64769		TCLAG004872	4A3A-AAP-C-09	AJ280434	GO:0003676 nucleic acid binding,GO:0005488 binding,GO:0030528 transcription regulator activity	GO:0007582 physiological processes,GO:0008152 metabolism	GO:0005623 cell	2L -
ENSANGG00000018522	AMBIGUOUS	.	-1.62922		TCLAG010584			GO:0003676 nucleic acid binding,GO:0005488 binding,GO:0030528 transcription regulator activity	GO:0007049 cell cycle,GO:0007582 physiological processes,GO:0008151 cell growth and/or maintenance,GO:0008152 metabolism	GO:0005623 cell,GO:0005576 extracellular	2L +
ENSANGG00000018917	WD REPEATS CONTAINING 2	.	-1.62706		TCLAG044383	NAP1-P101-G-05	AL932976	GO:0005488 binding			3R +
ENSANGG00000015100	UNKNOWN	.	-1.61738		TCLAG022409	4A3A-AAY-F-06	AJ282498,AJ280871	GO:0005488 binding	GO:0007154 cell communication,GO:0007582 physiological processes		2R +
ENSANGG00000007957	EGL NINE HOMOLOG - HYPOXIA INDUCIBLE FACTOR PROLYL HYDROXYLASE	.	-1.61631		TCLAG016395	NAP1-P84-G-01	AL931680	GO:0003824 catalytic activity	GO:0007582 physiological processes,GO:0008152 metabolism		2R -
	UBL CARBOXYL TERMINAL HYDROLASE 18	.	-1.61309		TCLAG005576	NAP1-P93-A-06	AL932259	GO:0003676 nucleic acid binding,GO:0005488 binding,GO:0030528 transcription regulator activity	GO:0007582 physiological processes,GO:0008152 metabolism	GO:0005623 cell	2L -
ENSANGG00000019035	AMBIGUOUS	.	-1.60989		TCLAG012315	NAP1-P134-D-07	BX468414	GO:0003824 catalytic activity	GO:0007582 physiological processes,GO:0008152 metabolism		2L +
ENSANGG00000008588	AMBIGUOUS	.	-1.60669		TCLAG036939	NAP1-P138-C-02	BX468676				3R -
ENSANGG00000015869	COATOMER GAMMA SUBUNIT	.	-1.60669		TCLAG045313	NAP1-P156-D-07	BX466493		GO:0006810 transport,GO:0007582 physiological processes,GO:0008151 cell growth and/or maintenance	GO:0005623 cell	3R +
ENSANGG00000007285	BINDING	.	-1.60137		TCLAG012712	NAP1-P101-E-05	AL933033	GO:0003676 nucleic acid binding,GO:0005488 binding	GO:0007582 physiological processes,GO:0008152 metabolism	GO:0005623 cell	2R -
ENSANGG00000012842	AMBIGUOUS	.	-1.59395		TCLAG035818	NAP1-P93-D-12	AL932299	GO:0003824 catalytic activity	GO:0007582 physiological processes,GO:0008152 metabolism	GO:0005623 cell	3L +
ENSANGG00000007969	CYTIDINE DEAMINASE	.	-1.58868		TCLAG039814	NAP1-P10-A-08	AL693447	GO:0003824 catalytic activity,GO:0005488 binding	GO:0007582 physiological processes,GO:0008152 metabolism		3R -
ENSANGG00000021880	AMBIGUOUS	.	-1.58027		TCLAG010089			GO:0005215 transporter activity	GO:0006810 transport,GO:0007582 physiological processes,GO:0008151 cell growth and/or maintenance		2L +
ENSANGG00000010513	AMBIGUOUS	.	-1.57922		TCLAG004369	4A3B-AAI-F-01	AJ285364,AJ284068	GO:0003824 catalytic activity	GO:0007582 physiological processes,GO:0008152 metabolism		2L -
ENSANGG00000012614	UNKNOWN	.	-1.56048		TCLAG023875	4A3B-AAG-A-07	AJ285121,AJ283829		GO:0006810 transport,GO:0007582 physiological processes,GO:0008151 cell growth and/or maintenance	GO:0005623 cell	2R +
ENSANGG00000017364	ATP BINDING CASSETTE SUB FAMILY D MEMBER PEROXISOMAL MEMBRANE	.	-1.55841		TCLAG020841	4A3A-ABA-C-08	AJ282638,AJ281009	GO:0005488 binding,GO:0003824 catalytic activity	GO:0006810 transport,GO:0007582 physiological processes,GO:0008151 cell growth and/or maintenance	GO:0005623 cell	2R +
ENSANGG00000014006	UNKNOWN	.	-1.55223		TCLAG044751	NAP1-P31-A-07	NAP1-P31-A-07-5	.			3R +
ENSANGG00000014630	UNKNOWN	.	-1.55017		TCLAG003989	NAP1-P101-C-06	AL933015	GO:0005488 binding	GO:0006810 transport,GO:0007582 physiological processes,GO:0008151 cell growth and/or maintenance	GO:0005576 extracellular	2L -
ENSANGG00000017389	CENTAURIN DELTA 2	.	-1.54197		TCLAG067324	NAP1-P89-D-07	AL931995	GO:0003676 nucleic acid binding,GO:0005488 binding,GO:0030234 enzyme regulator activity	GO:0007049 cell cycle,GO:0007582 physiological processes,GO:0008151 cell growth and/or maintenance,GO:0008152 metabolism,GO:0007154 cell communication		X +
ENSANGG00000017376	AMBIGUOUS	.	-1.52569		TCLAG020836	NAP1-P156-F-07	BX466517				2R +
ENSANGG00000014570	LETHAL 2 GIANT LARVAE	.	-1.52367		TCLAG025514	NAP1-P98-G-01	AL932648		GO:0007049 cell cycle,GO:0007582 physiological processes,GO:0008151 cell growth and/or maintenance		2R +
ENSANGG00000012547	LONGITUDINALS LACKING	.	-1.52064		TCLAG029097	4A3A-ABC-F-06	AJ282829,AJ281206	GO:0003676 nucleic acid binding,GO:0005488 binding	GO:0007582 physiological processes,GO:0008152 metabolism	GO:0005623 cell	3L -
ENSANGG00000012397	UNKNOWN	.	-1.51159		TCLAG063786	NAP1-P45-H-08	AL696684		GO:0007275 development		X -
ENSANGG00000013148	EPIDIDYMAL SECRETORY E1 PRECURSOR NIEMANN PICK TYPE C2 HOMOLOG	.	-1.50859		TCLAG035918	NAP1-P90-G-05	NAP1-P90-G-05-5	.			3L +
ENSANGG00000008537	NITRILASE AND FRAGILE HISTIDINE TRIAD FUSION	.	-1.50859		TCLAG016388	NAP1-P61-G-08	AL930382	GO:0005554 molecular_function unknown,GO:0003824 catalytic activity	GO:0007582 physiological processes,GO:0008152 metabolism		2R -
ENSANGG00000019508	AMBIGUOUS	.	-1.50659		TCLAG021541	NAP1-P87-C-11	AL931916	GO:0003824 catalytic activity	GO:0007582 physiological processes,GO:0008152 metabolism		2R +
ENSANGG00000010715	AMBIGUOUS	.	-1.50359		TCLAG001141	NAP1-P106-E-07	AL933396				2L -
ENSANGG00000011561	UNKNOWN	.	-1.5026		TCLAG036142	NAP1-P35-B-11	NAP1-P35-B-11-5	GO:0003824 catalytic activity			3L +
ENSANGG00000015259	UNKNOWN	.	-1.5016		TCLAG010203	NAP1-P131-H-07	BX468175	GO:0003676 nucleic acid binding,GO:0005488 binding,GO:0030528 transcription regulator activity	GO:0007582 physiological processes,GO:0008152 metabolism	GO:0005623 cell	2L +
ENSANGG00000003376	CYSTIC FIBROSIS TRANSMEMBRANE CONDUCTANCE REGULATOR CFTR CAMP DEPENDENT CHLORIDE CHANNEL	.	-1.49564		TCLAG004500	NAP1-P40-E-02	AL696353	GO:0005488 binding,GO:0003824 catalytic activity	GO:0006810 transport,GO:0007582 physiological processes,GO:0008151 cell growth and/or maintenance,GO:0007275 development	GO:0005623 cell	2L -
ENSANGG00000018249	130 KDA PHOSPHATIDYLINOSITOL 4 5 BIPHOSPHATE DEPENDENT ARF1 GTPASE ACTIVATING PIP2 DEPENDENT	.	1.49861		TCLAG012341	NAP1-P122-E-09	BX467280	GO:0030234 enzyme regulator activity		GO:0005623 cell	2L +
ENSANGG00000019914	UNKNOWN	.	1.49861		TCLAG002430	4A3B-AAV-B-02	AJ284292	GO:0005198 structural molecule activity,GO:0005488 binding	GO:0007275 development		2L -
ENSANGG00000013187	UNKNOWN	.	1.50359		TCLAG040894	NAP1-P43-H-11	AL696486	GO:0003824 catalytic activity,GO:0005488 binding	GO:0007582 physiological processes,GO:0008152 metabolism	GO:0005623 cell	3R -
ENSANGG00000009984	AMBIGUOUS	.	1.50459		TCLAG047690	NAP1-P02-C-08	AL692722				3R +
ENSANGG00000007384	CYTOPLASMIC DYNEIN LIGHT CHAIN T COMPLEX TESTIS SPECIFIC 1	.	1.50459		TCLAG019589	4A3A-AAR-D-04	AJ280601	GO:0003774 motor activity		GO:0005623 cell	2R +
ENSANGG00000019405	AMBIGUOUS	.	1.50659		TCLAG009226	NAP1-P32-F-04	AL695635	GO:0004871 signal transducer activity,GO:0005488 binding	GO:0007154 cell communication	GO:0005576 extracellular,GO:0005623 cell	2L +
ENSANGG00000022827	UNKNOWN	.	1.50859		TCLAG034149	NAP1-P86-B-04	AL931845		GO:0006810 transport,GO:0007582 physiological processes,GO:0008151 cell growth and/or maintenance	GO:0005623 cell	3L +
ENSANGG00000001642	GLUCOSAMINE 6 PHOSPHATE ISOMERASE	.	1.51259		TCLAG045322	NAP1-P93-G-04	AL932246	GO:0003824 catalytic activity	GO:0007582 physiological processes,GO:0008152 metabolism		3R +
ENSANGG00000017743	UNKNOWN	.	1.51259		TCLAG011184	NAP1-P31-G-10	AL695467	GO:0003824 catalytic activity,GO:0005488 binding	GO:0007582 physiological processes,GO:0008152 metabolism		2L +
ENSANGG00000002585	DIHYDROPYRIMIDINASE RELATED DRP COLLAPSIN RESPONSE MEDIATOR CRMP	.	1.5136		TCLAG015526	NAP1-P17-C-01	AL694160				2R -
ENSANGG00000000600	FAM18B	.	1.5136		TCLAG059649	NAH-P02-B-08	AL692229			GO:0005623 cell	UNKN +
ENSANGG00000012353	AMBIGUOUS	.	1.5146		TCLAG017406	NAP1-P143-B-09	BX468863		GO:0007154 cell communication	GO:0005623 cell,GO:0030312 external encapsulating structure	2R -
ENSANGG00000008205	ZINC FINGER	.	1.5146		TCLAG003735	NAP1-P73-G-03	AL931120	GO:0003676 nucleic acid binding,GO:0005488 binding	GO:0007582 physiological processes,GO:0008152 metabolism	GO:0005623 cell	2L -
ENSANGG00000008259	UNKNOWN	.	1.51661		TCLAG021907	4A3A-P8D10	AJ281637	GO:0003824 catalytic activity	GO:0007582 physiological processes,GO:0008152 metabolism		2R +
ENSANGG00000016281	UNKNOWN	.	1.52165		TCLAG066151	NAP1-P44-A-03	AL696562				X -
ENSANGG00000017964	BLADDER CANCER ASSOCIATED 10 KDA	.	1.5267		TCLAG003891	NAP1-P157-H-05	BX466632			GO:0005623 cell	2L -
ENSANGG00000003722	AMBIGUOUS	.	1.53482		TCLAG063023	NAP1-P65-A-05	AL697457	GO:0003824 catalytic activity	GO:0007582 physiological processes,GO:0008152 metabolism		X -
ENSANGG00000014249	UNKNOWN	.	1.53788		TCLAG045065	NAP1-P105-H-11	AL933280				3R +
ENSANGG00000006847	BAND 4 1	.	1.55532		TCLAG036136	NAP1-P147-B-03	BX469232	GO:0005488 binding,GO:0005198 structural molecule activity	GO:0007275 development	GO:0005623 cell	3L +
ENSANGG00000017397	UNKNOWN	.	1.55635		TCLAG067257	NAP1-P154-A-05	BX466362	GO:0003824 catalytic activity	GO:0007582 physiological processes,GO:0008152 metabolism	GO:0005623 cell	X +
ENSANGG00000006356	ENDOTHELIN CONVERTING ENZYME 1	.	1.56048		TCLAG020419	NAP1-P07-H-10	AL693184	GO:0003824 catalytic activity,GO:0005488 binding	GO:0007582 physiological processes,GO:0008152 metabolism	GO:0005623 cell	2R +
ENSANGG00000010738	LYSOSOMAL ALPHA MANNOSIDASE PRECURSOR	.	1.56048		TCLAG043493			GO:0003824 catalytic activity	GO:0007582 physiological processes,GO:0008152 metabolism	GO:0005623 cell	3R +
ENSANGG00000008598	PIWI	.	1.56048		TCLAG045694	4A3A-AAQ-G-10	AJ282257,AJ280558		GO:0007275 development	GO:0005623 cell	3R +
ENSANGG00000015956	COATOMER DELTA SUBUNIT	.	1.56204		TCLAG032819	NAP1-P127-D-09,NAP1-P46-G-05	BX467748,AL696758,AL696759	.	GO:0006810 transport,GO:0007582 physiological processes,GO:0008151 cell growth and/or maintenance	GO:0005623 cell	3L +
ENSANGG00000008630	FARNESYL PYROPHOSPHATE SYNTHETASE	.	1.58237		TCLAG005572	NAP1-P95-H-06	AL932423	GO:0003824 catalytic activity	GO:0007582 physiological processes,GO:0008152 metabolism		2L -
ENSANGG00000013261	TRIFUNCTIONAL PURINE BIOSYNTHETIC ADENOSINE 3	.	1.58342		TCLAG046754	NAP1-P23-F-10	AL694790	GO:0003824 catalytic activity	GO:0007582 physiological processes,GO:0008152 metabolism	GO:0005623 cell	3R +
ENSANGG00000004318	AMBIGUOUS	.	1.58657		TCLAG024121	NAP1-P135-H-11	BX468554			GO:0005623 cell	2R +
ENSANGG00000009976	AMBIGUOUS	.	1.58868		TCLAG043953	4A3A-ABC-B-04	AJ282787,AJ281162	GO:0003676 nucleic acid binding,GO:0005488 binding	GO:0007582 physiological processes,GO:0008152 metabolism	GO:0005623 cell	3R +
ENSANGG00000018805	AMBIGUOUS	.	1.61631		TCLAG033087	NAP1-P05-A-05	AL692968				3L +
ENSANGG00000009124	UNKNOWN	.	1.61738		TCLAG020034	NAP1-P141-C-08	BX466211	GO:0005554 molecular_function unknown,GO:0003824 catalytic activity	GO:0007582 physiological processes,GO:0008152 metabolism	GO:0005623 cell	2R +
ENSANGG00000007510	RNA BINDING MOTIF	.	1.6303		TCLAG001962	NAP1-P28-C-11	AL695226	GO:0003676 nucleic acid binding,GO:0005488 binding	GO:0007582 physiological processes,GO:0008151 cell growth and/or maintenance		2L -
ENSANGG00000019139	AMBIGUOUS	.	1.6368		TCLAG005031	4A3B-AAE-C-05	AJ284957,AJ283669	GO:0005198 structural molecule activity,GO:0005488 binding	GO:0007275 development		2L -
ENSANGG00000009558	AMBIGUOUS	.	1.63789		TCLAG035218	NAP1-P150-G-10	BX469584	GO:0005488 binding	GO:0007582 physiological processes,GO:0008152 metabolism	GO:0005576 extracellular	3L +
ENSANGG00000014136	UNKNOWN	.	1.63789		TCLAG046196	NAP1-P22-H-11	AL694633				3R +
ENSANGG00000018713	VIGILIN HIGH DENSITY LIPOPROTEIN BINDING	.	1.66031		TCLAG008875	NAP1-P18-C-02,NAP1-P128-D-04	AL694259,BX467838	GO:0003676 nucleic acid binding,GO:0005488 binding,GO:0005215 transporter activity	GO:0006810 transport,GO:0007582 physiological processes,GO:0008151 cell growth and/or maintenance,GO:0008152 metabolism	GO:0005623 cell	2L +
ENSANGG00000005066	AMBIGUOUS	.	1.68192		TCLAG043002	NAP1-P72-F-02	NAP1-P72-F-02-5	.		GO:0005623 cell	3R +
ENSANGG00000012283	PROTON COUPLED AMINO ACID TRANSPORTER 1 SOLUTE CARRIER FAMILY 36 MEMBER 1	.	1.71799		TCLAG046965	NAP1-P139-G-11	BX468827	GO:0005215 transporter activity	GO:0006810 transport,GO:0007582 physiological processes,GO:0008151 cell growth and/or maintenance	GO:0005623 cell	3R +
ENSANGG00000010881	UNKNOWN	.	1.75368		TCLAG025133	NAP1-P128-G-04	BX467873	GO:0005215 transporter activity	GO:0006810 transport,GO:0007582 physiological processes,GO:0008151 cell growth and/or maintenance		2R +
ENSANGG00000004684	CARNITINE O PALMITOYLTRANSFERASE MITOCHONDRIAL	.	1.7595		TCLAG047672	NAP1-P102-D-02	AL933095	GO:0003824 catalytic activity	GO:0007582 physiological processes,GO:0008152 metabolism,GO:0006810 transport,GO:0008151 cell growth and/or maintenance	GO:0005623 cell	3R +
ENSANGG00000008653	UNKNOWN	.	1.76067		TCLAG045707	NAP1-P26-A-01	NAP1-P26-A-01-5	.			3R +
ENSANGG00000016333	MITOCHONDRIAL IMPORT INNER MEMBRANE TRANSLOCASE SUBUNIT TIM9 B FRACTURE CALLUS 1	.	1.8056		TCLAG005668	NAH-P03-B-03	AL692325	GO:0005215 transporter activity	GO:0006810 transport,GO:0007582 physiological processes,GO:0008151 cell growth and/or maintenance,GO:0008152 metabolism	GO:0005623 cell	2L -
ENSANGG00000010173	SULFOTRANSFERASE	.	1.81762		TCLAG028492	NAP1-P138-F-05	BX468713	GO:0003824 catalytic activity,GO:0005488 binding			3L -
ENSANGG00000018149	AMBIGUOUS	.	1.85784		TCLAG004115	NAP1-P91-A-08,NAP1-P74-H-11	NAP1-P91-A-08-5,AL931212	.			2L -
ENSANGG00000014579	AMBIGUOUS	.	1.99446		TCLAG060899	NAP1-P117-F-03	AL934783	GO:0005198 structural molecule activity,GO:0005215 transporter activity	GO:0006810 transport,GO:0007582 physiological processes,GO:0008151 cell growth and/or maintenance	GO:0005623 cell	UNKN +
ENSANGG00000020268	DNA CYTOSINE 5 METHYLTRANSFERASE 2	.	2.0576		TCLAG050463	NAP1-P20-B-03	AL694442	GO:0003676 nucleic acid binding,GO:0005488 binding	GO:0007275 development,GO:0007582 physiological processes,GO:0008152 metabolism	GO:0005623 cell	UNKN -
ENSANGG00000016732	UNKNOWN	.	2.09617		TCLAG068657	NAP1-P118-C-06	AL934828	GO:0003824 catalytic activity	GO:0007582 physiological processes,GO:0008152 metabolism	GO:0005623 cell	X +
ENSANGG00000016550	FORKHEAD BOX FACTOR	.	2.21038		TCLAG068868	NAP1-P147-B-06	BX469235				X +
ENSANGG00000018248	HYDROXYACYLGLUTATHIONE HYDROLASE EC_3.1.2.6	.	2.24436		TCLAG064103	NAP1-P72-E-03	AL931100	GO:0003824 catalytic activity			X -
ENSANGG00000011467	HETEROGENEOUS NUCLEAR RIBONUCLEOPROTEIN	.	2.5969		TCLAG019584	NAP1-P84-E-10	AL931736	GO:0003676 nucleic acid binding,GO:0005488 binding	GO:0007582 physiological processes,GO:0008152 metabolism,GO:0006950 response to stress,GO:0008151 cell growth and/or maintenance	GO:0005623 cell	2R +
